# Supplementary material for: A new Maldane species and a new Maldaninae genus and species (Maldanidae, Annelida) from coastal waters of China
Source: Zookeys. 2016 Jul 6;(603):1–16. doi: 10.3897/zookeys.603.9125 (PMC4977998; doi:10.3897/zookeys.603.9125)
Supplement: XML Treatment for Paramaldane [file zookeys.603.9125-treatment1.xml]

<!DOCTYPE tp:taxon-treatment
  PUBLIC "-//TaxonX//DTD Taxonomic Treatment Publishing DTD v0 20100105//EN" "tax-treatment-NSO.dtd">
<tp:taxon-treatment xmlns:tp="http://www.plazi.org/taxpub"><tp:treatment-meta><kwd-group><label>Taxon classification</label><kwd><named-content content-type="kingdom">Animalia</named-content></kwd><kwd><named-content content-type="order">Capitellida</named-content></kwd><kwd><named-content content-type="family">Maldanidae</named-content></kwd></kwd-group><mixed-citation publication-type="journal"><person-group><name><surname>Wang</surname><given-names>Yueyun</given-names></name><name><surname>Li</surname><given-names>Xinzheng</given-names></name></person-group><article-title>A new <italic><tp:taxon-name><tp:taxon-name-part taxon-name-part-type="genus">Maldane</tp:taxon-name-part></tp:taxon-name></italic> species and a new <tp:taxon-name><tp:taxon-name-part taxon-name-part-type="subfamily">Maldaninae</tp:taxon-name-part></tp:taxon-name> genus and species (<tp:taxon-name><tp:taxon-name-part taxon-name-part-type="family">Maldanidae</tp:taxon-name-part></tp:taxon-name>, <tp:taxon-name><tp:taxon-name-part taxon-name-part-type="phylum">Annelida</tp:taxon-name-part></tp:taxon-name>) from coastal waters of China</article-title><source>Zookeys</source><day>6</day><month>7</month><year>2016</year><volume>2016</volume><issue>603</issue><fpage>1</fpage><lpage>16</lpage><pub-id pub-id-type="doi">10.3897/zookeys.603.9125</pub-id></mixed-citation></tp:treatment-meta><tp:nomenclature><label>Genus</label><tp:taxon-name>
              <tp:taxon-name-part taxon-name-part-type="genus">Paramaldane</tp:taxon-name-part>
              <object-id xmlns:xlink="http://www.w3.org/1999/xlink" content-type="zoobank" xlink:type="simple">http://zoobank.org/DE537EA3-4C8C-485F-9684-23D70FF5229E</object-id>
            </tp:taxon-name><tp:taxon-status xmlns:xlink="http://www.w3.org/1999/xlink" xlink:type="simple">gen. n.</tp:taxon-status></tp:nomenclature><tp:treatment-sec sec-type="type species"><title>Type species.</title><p>
              <italic><tp:taxon-name><tp:taxon-name-part taxon-name-part-type="genus">Paramaldane</tp:taxon-name-part> <tp:taxon-name-part taxon-name-part-type="species">glandicincta</tp:taxon-name-part></tp:taxon-name></italic> sp. n.</p></tp:treatment-sec><tp:treatment-sec sec-type="diagnosis"><title>Diagnosis.</title><p>Body with19 chaetigers. Cephalic plate circular. Prostomial palpode bluntly rounded, and confluent with cephalic rim. Cephalic rim low and entire with slight incisions. Cephalic keel short. First chaetiger without collar. Chaetiger 6 with a collar-like glandular band. Neurochaetae beginning to present on the second chaetiger. Notochaetae spirally fringed with short companion chaetae. Two preanal achaetigerous segment. Anus dorsal, with anal valve. Anal plate well-developed, but no anal cirri; with two lateral deep incisions on anal rim.</p></tp:treatment-sec><tp:treatment-sec sec-type="etymology"><title>Etymology.</title><p>The generic name is a combination of the prefix para- (meaning resembing) and the generic name <italic><tp:taxon-name><tp:taxon-name-part taxon-name-part-type="genus">Maldane</tp:taxon-name-part></tp:taxon-name></italic>. The new genus is related to <italic><tp:taxon-name><tp:taxon-name-part taxon-name-part-type="genus">Maldane</tp:taxon-name-part></tp:taxon-name></italic> in morphology. Gender: feminine.</p></tp:treatment-sec><tp:treatment-sec sec-type="remarks"><title>Remarks.</title><p>The new genus <italic><tp:taxon-name><tp:taxon-name-part taxon-name-part-type="genus">Paramaldane</tp:taxon-name-part></tp:taxon-name></italic> is superficially similar to <italic><tp:taxon-name><tp:taxon-name-part taxon-name-part-type="genus">Maldane</tp:taxon-name-part></tp:taxon-name></italic> Grube, 1860 and <italic><tp:taxon-name><tp:taxon-name-part taxon-name-part-type="genus">Sabaco</tp:taxon-name-part></tp:taxon-name></italic> Kinberg, 1867. The anal plate and notochaetae type of <italic><tp:taxon-name><tp:taxon-name-part taxon-name-part-type="genus">Paramaldane</tp:taxon-name-part></tp:taxon-name></italic> are closer to <italic><tp:taxon-name><tp:taxon-name-part taxon-name-part-type="genus">Maldane</tp:taxon-name-part></tp:taxon-name></italic>. The shape of prostomial palpode and nuchal grooves are closer to <italic><tp:taxon-name><tp:taxon-name-part taxon-name-part-type="genus">Sabaco</tp:taxon-name-part></tp:taxon-name></italic>. However, the new genus can be easily distinguished by the characters of the cephalic plate, which are considered to be of generic importance (<xref ref-type="bibr" rid="B26">Light 1991</xref>; <xref ref-type="bibr" rid="B17">Green 1994</xref>). The cephalic rim of <italic><tp:taxon-name><tp:taxon-name-part taxon-name-part-type="genus">Maldane</tp:taxon-name-part></tp:taxon-name></italic> and <italic><tp:taxon-name><tp:taxon-name-part taxon-name-part-type="genus">Sabaco</tp:taxon-name-part></tp:taxon-name></italic> is divided into two lateral lobes and a posterior lobe by deep lateral notches, but that of the <italic><tp:taxon-name><tp:taxon-name-part taxon-name-part-type="genus">Paramaldane</tp:taxon-name-part></tp:taxon-name></italic> is almost smooth. The prostomial palpode of <italic><tp:taxon-name><tp:taxon-name-part taxon-name-part-type="genus">Maldane</tp:taxon-name-part></tp:taxon-name></italic> is spade-like, but that of <italic><tp:taxon-name><tp:taxon-name-part taxon-name-part-type="genus">Paramaldane</tp:taxon-name-part></tp:taxon-name></italic> is bluntly rounded and confluent with cephalic rim. Both <italic><tp:taxon-name><tp:taxon-name-part taxon-name-part-type="genus">Sabaco</tp:taxon-name-part></tp:taxon-name></italic> and <italic><tp:taxon-name><tp:taxon-name-part taxon-name-part-type="genus">Paramaldane</tp:taxon-name-part></tp:taxon-name></italic> have small crescentic nuchal grooves that are isolated from cephalic rim, but <italic><tp:taxon-name><tp:taxon-name-part taxon-name-part-type="genus">Sabaco</tp:taxon-name-part></tp:taxon-name></italic> has a complete collar on the first chaetiger that is lacking in <italic><tp:taxon-name><tp:taxon-name-part taxon-name-part-type="genus">Paramaldane</tp:taxon-name-part></tp:taxon-name></italic>. Notochaetae of <italic><tp:taxon-name><tp:taxon-name-part taxon-name-part-type="genus">Sabaco</tp:taxon-name-part></tp:taxon-name></italic> have long companion chaetae, but companion notochaetae of <italic><tp:taxon-name><tp:taxon-name-part taxon-name-part-type="genus">Paramaldane</tp:taxon-name-part></tp:taxon-name></italic> are short. An identification key to the genera of <tp:taxon-name><tp:taxon-name-part taxon-name-part-type="subfamily">Maldaninae</tp:taxon-name-part></tp:taxon-name> modified from <xref ref-type="bibr" rid="B26">Light (1991)</xref> is provided below.</p></tp:treatment-sec><ref-list><ref id="B26"><mixed-citation xmlns:xlink="http://www.w3.org/1999/xlink" xlink:type="simple">
          <person-group><name name-style="western"><surname>Light</surname><given-names>WHJ</given-names></name></person-group> (<year>1991</year>) <article-title>Systematic revision of the genera of the <tp:taxon-name><tp:taxon-name-part taxon-name-part-type="class">Polychaeta</tp:taxon-name-part></tp:taxon-name> subfamily <tp:taxon-name><tp:taxon-name-part taxon-name-part-type="subfamily">Maldaninae</tp:taxon-name-part></tp:taxon-name> Arwidsson.</article-title> <source>Ophelia Supplement</source> <volume>5</volume>: <fpage>133</fpage>–<lpage>146</lpage>.</mixed-citation></ref><ref id="B17"><mixed-citation xmlns:xlink="http://www.w3.org/1999/xlink" xlink:type="simple">
          <person-group><name name-style="western"><surname>Green</surname><given-names>KD</given-names></name></person-group> (<year>1994</year>) <article-title>The head of <tp:taxon-name><tp:taxon-name-part taxon-name-part-type="family">Maldanidae</tp:taxon-name-part></tp:taxon-name> polychaetes of the subfamily <tp:taxon-name><tp:taxon-name-part taxon-name-part-type="subfamily">Maldaninae</tp:taxon-name-part></tp:taxon-name>.</article-title> <source>Memoires du Museum National d’Histoire Naturelle</source> <volume>162</volume>: <fpage>101</fpage>–<lpage>109</lpage>.</mixed-citation></ref></ref-list></tp:taxon-treatment>
