# Supplementary material for: A new Maldane species and a new Maldaninae genus and species (Maldanidae, Annelida) from coastal waters of China
Source: Zookeys. 2016 Jul 6;(603):1–16. doi: 10.3897/zookeys.603.9125 (PMC4977998; doi:10.3897/zookeys.603.9125)
Supplement: XML Treatment for Paramaldane glandicincta [file zookeys.603.9125-treatment2.xml]

<!DOCTYPE tp:taxon-treatment
  PUBLIC "-//TaxonX//DTD Taxonomic Treatment Publishing DTD v0 20100105//EN" "tax-treatment-NSO.dtd">
<tp:taxon-treatment xmlns:tp="http://www.plazi.org/taxpub"><tp:treatment-meta><kwd-group><label>Taxon classification</label><kwd><named-content content-type="kingdom">Animalia</named-content></kwd><kwd><named-content content-type="order">Capitellida</named-content></kwd><kwd><named-content content-type="family">Maldanidae</named-content></kwd></kwd-group><mixed-citation publication-type="journal"><person-group><name><surname>Wang</surname><given-names>Yueyun</given-names></name><name><surname>Li</surname><given-names>Xinzheng</given-names></name></person-group><article-title>A new <italic><tp:taxon-name><tp:taxon-name-part taxon-name-part-type="genus">Maldane</tp:taxon-name-part></tp:taxon-name></italic> species and a new <tp:taxon-name><tp:taxon-name-part taxon-name-part-type="subfamily">Maldaninae</tp:taxon-name-part></tp:taxon-name> genus and species (<tp:taxon-name><tp:taxon-name-part taxon-name-part-type="family">Maldanidae</tp:taxon-name-part></tp:taxon-name>, <tp:taxon-name><tp:taxon-name-part taxon-name-part-type="phylum">Annelida</tp:taxon-name-part></tp:taxon-name>) from coastal waters of China</article-title><source>Zookeys</source><day>6</day><month>7</month><year>2016</year><volume>2016</volume><issue>603</issue><fpage>1</fpage><lpage>16</lpage><pub-id pub-id-type="doi">10.3897/zookeys.603.9125</pub-id></mixed-citation></tp:treatment-meta><tp:nomenclature><tp:taxon-name>
              <tp:taxon-name-part taxon-name-part-type="genus">Paramaldane</tp:taxon-name-part>
              <tp:taxon-name-part taxon-name-part-type="species">glandicincta</tp:taxon-name-part>
              <object-id xmlns:xlink="http://www.w3.org/1999/xlink" content-type="zoobank" xlink:type="simple">http://zoobank.org/B4BB3FC1-50B5-4A56-B9D5-83B84F894F63</object-id>
            </tp:taxon-name><tp:taxon-status xmlns:xlink="http://www.w3.org/1999/xlink" xlink:type="simple">sp. n.</tp:taxon-status><xref ref-type="fig" rid="F1">Figs 1</xref><xref ref-type="fig" rid="F2">, 2</xref></tp:nomenclature><tp:treatment-sec sec-type="type material"><title>Type material examined.</title><p>Holotype: <named-content xmlns:xlink="http://www.w3.org/1999/xlink" content-type="dwc:institutional_code" xlink:type="simple">MBM</named-content> 008120, complete. Original label: South China Sea, Station 6175, mud sediment, 141 m, 28 January 1959. Paratypes: <named-content xmlns:xlink="http://www.w3.org/1999/xlink" content-type="dwc:institutional_code" xlink:type="simple">MBM</named-content> 008130, 1 complete specimen, Southeast of Hainan Island, <named-content xmlns:xlink="http://www.w3.org/1999/xlink" content-type="dwc:verbatimCoordinates" xlink:type="simple"><named-content content-type="geo-json" specific-use="{&#34;type&#34;:&#34;Point&#34;,&#34;coordinates&#34;:[110.75,18.5]}" xlink:type="simple">18°30'N, 110°45'E</named-content></named-content>. Original label: South China Sea, Station 6156, mud sediment, 100 m, 8 March 1960; <named-content xmlns:xlink="http://www.w3.org/1999/xlink" content-type="dwc:institutional_code" xlink:type="simple">MBM</named-content> 008214, two incomplete specimens, posterior part lost, Southeast of Hainan Island, <named-content xmlns:xlink="http://www.w3.org/1999/xlink" content-type="dwc:verbatimCoordinates" xlink:type="simple"><named-content content-type="geo-json" specific-use="{&#34;type&#34;:&#34;Point&#34;,&#34;coordinates&#34;:[110.5,18.5]}" xlink:type="simple">18°30'N, 110°30'E</named-content></named-content>. Original label: South China Sea, Station 6143, mud sediment, 122.5 m, 22 April 1959.</p></tp:treatment-sec><tp:treatment-sec sec-type="type locality"><title>Type locality.</title><p>China, south of Hainan Island, <named-content xmlns:xlink="http://www.w3.org/1999/xlink" content-type="dwc:verbatimCoordinates" xlink:type="simple"><named-content content-type="geo-json" specific-use="{&#34;type&#34;:&#34;Point&#34;,&#34;coordinates&#34;:[110.,17.5]}" xlink:type="simple">17°30'N, 110°00'E</named-content></named-content>, 28 January 1959.</p><!--PageBreak--></tp:treatment-sec><tp:treatment-sec sec-type="diagnosis"><title>Diagnosis.</title><p>Complete specimen with 19 chaetigers and two preanal achaetigerous segments. Cephalic plate rounded. Cephalic rim with two lateral creases, margin of the rim almost smooth. Anterior chaetigers biannulate. Sixth chaetiger with thick, collar-like glandular band. Rim of anal plate with deep lateral notches,ventral margin of anal rim crenulate, dorsal margin smooth.</p></tp:treatment-sec><tp:treatment-sec sec-type="description"><title>Description.</title><p>Holotype complete, 43 mm long, and 2.0 mm wide at the third chaetiger. Paratype of <named-content xmlns:xlink="http://www.w3.org/1999/xlink" content-type="dwc:institutional_code" xlink:type="simple">MBM</named-content> 008130 complete, 74 mm long and 2.5 mm wide. Body cylindrical with 19 chaetigers, two preanal achaetigerous segments, and pygidium. First chaetiger without neurochaetae. Anterior part of the sixth chaetiger with thick glandular band forming a low collar and overlapping posterior part of the fifth chaetiger (Figs <xref ref-type="fig" rid="F1">1A, F</xref>; <xref ref-type="fig" rid="F2">2C–E</xref>).</p><fig id="F1" position="float" orientation="portrait"><label>Figure 1.</label><caption><p>
          <italic><tp:taxon-name><tp:taxon-name-part taxon-name-part-type="genus">Paramaldane</tp:taxon-name-part> <tp:taxon-name-part taxon-name-part-type="species">glandicincta</tp:taxon-name-part></tp:taxon-name></italic> sp. n. <bold>A</bold> ventral side of anterior body <bold>B</bold> dorsal view of cephalic plate <bold>C</bold> lateral view of cephalic plate <bold>D</bold> ventral view of pygidium, arrows show preanal achaetigerous segments and anal valve <bold>E</bold> frontal view of anal plate <bold>F</bold> lateral view of glandular band on sixth chaetiger, showing collar-like glandular band <bold>G</bold> lateral view of neurochaeta from chaetiger 5 <bold>H</bold> spirally-fringed notochaeta from chaetiger 10 <bold>I</bold> geniculate companion chaeta from chaetiger 10 <bold>J</bold> capillary companion chaeta from chaetiger 10. Scale bars: <bold>A–F</bold> = 0.5 mm, <bold>G</bold> = 10 μm, <bold>H</bold> = 50 μm, <bold>I–J</bold> = 200 μm.</p></caption><graphic xmlns:xlink="http://www.w3.org/1999/xlink" xlink:href="zookeys-603-001-g001.jpg" position="float" orientation="portrait" xlink:type="simple" id="oo_94808.jpg"/></fig><fig id="F2" position="float" orientation="portrait"><label>Figure 2.</label><caption><p>
          <italic><tp:taxon-name><tp:taxon-name-part taxon-name-part-type="genus">Paramaldane</tp:taxon-name-part> <tp:taxon-name-part taxon-name-part-type="species">glandicincta</tp:taxon-name-part></tp:taxon-name></italic> sp. n. <bold>A–G</bold> holotype of <named-content xmlns:xlink="http://www.w3.org/1999/xlink" content-type="dwc:institutional_code" xlink:type="simple">MBM</named-content> 008120 <bold>A</bold> ventral side of anterior end <bold>B</bold> cephalic plate <bold>C</bold> lateral view of glandular band, arrow shows lateral slit <bold>D</bold> ventral side of glandular band, arrow shows the midventral notch <bold>E</bold> dorsal side of glandular band <bold>F–G</bold> dorsal and ventral side of pygidium, arrows show preanal achaetigerous segments, anal valve and lateral notch on anal plate <bold>H–M</bold> chaetae from <named-content xmlns:xlink="http://www.w3.org/1999/xlink" content-type="dwc:institutional_code" xlink:type="simple">MBM</named-content> 008214 <bold>H–I</bold> neurochaetae from 8<sup>th</sup> and 4<sup>th</sup> chaetigers respectively; <bold>J</bold> notochaetae from 8<sup>th</sup> chaetiger, arrows show companion chaetae <bold>K</bold> companion chaetae from 8<sup>th</sup> chaetiger <bold>L</bold> transitional part of geniculate capillary <bold>M</bold> spinose part of notochatae. GC, geniculate companion chaeta. CC, capillary companion chaeta. Scale bars: <bold>A–G</bold> = 0.5 mm, <bold>H–I</bold> = 100 μm, <bold>J</bold> = 1.0 mm, <bold>K</bold> = 500 μm, <bold>L</bold> = 200 μm, <bold>M</bold>=100 μm.</p></caption><graphic xmlns:xlink="http://www.w3.org/1999/xlink" xlink:href="zookeys-603-001-g002.jpg" position="float" orientation="portrait" xlink:type="simple" id="oo_94809.jpg"/></fig><p>Cephalic plate obliquely truncated, edge almost circular (Fig. <xref ref-type="fig" rid="F1">1B, C</xref>). Cephalic rim smooth (Fig. <xref ref-type="fig" rid="F1">1C</xref>), with a pair of shallow lateral creases (Fig. <xref ref-type="fig" rid="F1">1B</xref>). Deep furrow from lateral crease runs backward on peristomium to front edge of first chaetiger. Margin of posterior part of cephalic rim very weakly undulating (Fig. <xref ref-type="fig" rid="F1">1B, C</xref>). Anterior parts of rim completely smooth, and fused with prostomial palpode. Prostomial palpode indistinct, smoothly circular. Cephalic keel short and slightly arched. Nuchal grooves short, slightly curved, isolated from cephalic rim (Fig. <xref ref-type="fig" rid="F1">1B</xref>).</p><p>First four chaetigers completely biannulate, each comprising an achaetigerous and chaetigerous annulus. First six chaetigers short, following chaetigers elongated. Epidermal glands developed well on chaetigers 1–6. Glands only present on parapodial tori of following segments.Thick glandular band resembling a collar located on anterior part of sixth chaetiger, covering rear of fifth chaetiger, divided into dorsal and ventral parts by two lateral slits (Figs <xref ref-type="fig" rid="F1">1F</xref>, <xref ref-type="fig" rid="F2">2C</xref>). Dorsal margin of glandular band smooth (Fig. <xref ref-type="fig" rid="F2">2E</xref>). A small notch on ventral median line of ventral glandular band (Figs <xref ref-type="fig" rid="F1">1A</xref>, <xref ref-type="fig" rid="F2">2D</xref>).</p><p>Neurochaetae beginning to present on second chaetiger, with many small teeth on main fang (Figs <xref ref-type="fig" rid="F1">1G</xref>, <xref ref-type="fig" rid="F2">2H, I</xref>). Anterior chaetigers with simple capillary notochaetae . Middle and posterior chaetigers with long spirally-fringed notochaetae and short companion notochaetae (Fig. <xref ref-type="fig" rid="F2">2J</xref>). Long notochaetae with spinose spiral bands imbricated over main shaft (Figs <xref ref-type="fig" rid="F1">1H</xref>, <xref ref-type="fig" rid="F2">2M</xref>). Short companion chaetae two kinds: geniculate and capillary chaetae (Figs <xref ref-type="fig" rid="F1">1I, J</xref>, <xref ref-type="fig" rid="F2">2K</xref>). Geniculate companion chaetae with a long whip-like tip (Fig. <xref ref-type="fig" rid="F2">2K</xref>); transitional part smooth and thicker than shaft (Fig. <xref ref-type="fig" rid="F2">2L</xref>).</p><p>Two preanal achaetigerous segments marked by parapodial rudiments (Figs <xref ref-type="fig" rid="F1">1D</xref>, <xref ref-type="fig" rid="F2">2F, G</xref>). First achaetigerous segment longer than last one. Anus on dorsal side with a flaplike anal valve (Figs <xref ref-type="fig" rid="F1">1D</xref>, <xref ref-type="fig" rid="F2">2F</xref>). Pygidium forming a flat anal plate with a pair of deep lateral notches (Fig. <xref ref-type="fig" rid="F2">2F</xref>). Ventral part of the anal rim with 7–8 conspicuous crenulations (Fig. <xref ref-type="fig" rid="F1">1E</xref>). Dorsal rim smooth to slightly crenulated.</p></tp:treatment-sec><tp:treatment-sec sec-type="etymology"><title>Etymology.</title><p>The specific name <italic>glandicincta</italic> is a combination of <italic>glans</italic> and <italic>cinctus</italic> (meaning "belt", feminine form <italic>cincta</italic>), refering to the characteristic glandular belt on the six chaetiger.</p></tp:treatment-sec><tp:treatment-sec sec-type="remarks"><title>Remarks.</title><p>
              <italic><tp:taxon-name><tp:taxon-name-part taxon-name-part-type="genus">Paramaldane</tp:taxon-name-part> <tp:taxon-name-part taxon-name-part-type="species">glandicincta</tp:taxon-name-part></tp:taxon-name></italic> sp. n. is characterised by a collar-like glandular band on the anterior margin of the sixth chaetiger.</p><!--PageBreak--><!--PageBreak--></tp:treatment-sec></tp:taxon-treatment>
