# Supplementary material for: A new Maldane species and a new Maldaninae genus and species (Maldanidae, Annelida) from coastal waters of China
Source: Zookeys. 2016 Jul 6;(603):1–16. doi: 10.3897/zookeys.603.9125 (PMC4977998; doi:10.3897/zookeys.603.9125)
Supplement: XML Treatment for Maldane adunca [file zookeys.603.9125-treatment3.xml]

<!DOCTYPE tp:taxon-treatment
  PUBLIC "-//TaxonX//DTD Taxonomic Treatment Publishing DTD v0 20100105//EN" "tax-treatment-NSO.dtd">
<tp:taxon-treatment xmlns:tp="http://www.plazi.org/taxpub"><tp:treatment-meta><kwd-group><label>Taxon classification</label><kwd><named-content content-type="kingdom">Animalia</named-content></kwd><kwd><named-content content-type="order">Capitellida</named-content></kwd><kwd><named-content content-type="family">Maldanidae</named-content></kwd></kwd-group><mixed-citation publication-type="journal"><person-group><name><surname>Wang</surname><given-names>Yueyun</given-names></name><name><surname>Li</surname><given-names>Xinzheng</given-names></name></person-group><article-title>A new <italic><tp:taxon-name><tp:taxon-name-part taxon-name-part-type="genus">Maldane</tp:taxon-name-part></tp:taxon-name></italic> species and a new <tp:taxon-name><tp:taxon-name-part taxon-name-part-type="subfamily">Maldaninae</tp:taxon-name-part></tp:taxon-name> genus and species (<tp:taxon-name><tp:taxon-name-part taxon-name-part-type="family">Maldanidae</tp:taxon-name-part></tp:taxon-name>, <tp:taxon-name><tp:taxon-name-part taxon-name-part-type="phylum">Annelida</tp:taxon-name-part></tp:taxon-name>) from coastal waters of China</article-title><source>Zookeys</source><day>6</day><month>7</month><year>2016</year><volume>2016</volume><issue>603</issue><fpage>1</fpage><lpage>16</lpage><pub-id pub-id-type="doi">10.3897/zookeys.603.9125</pub-id></mixed-citation></tp:treatment-meta><tp:nomenclature><tp:taxon-name>
                <tp:taxon-name-part taxon-name-part-type="genus">Maldane</tp:taxon-name-part>
                <tp:taxon-name-part taxon-name-part-type="species">adunca</tp:taxon-name-part>
                <object-id xmlns:xlink="http://www.w3.org/1999/xlink" content-type="zoobank" xlink:type="simple">http://zoobank.org/B3061C48-1D4E-4140-808D-771F70BADAB6</object-id>
              </tp:taxon-name><tp:taxon-status xmlns:xlink="http://www.w3.org/1999/xlink" xlink:type="simple">sp. n.</tp:taxon-status><xref ref-type="fig" rid="F3">Figs 3</xref><xref ref-type="fig" rid="F4">, 4</xref><xref ref-type="fig" rid="F5">, 5</xref><!--PageBreak--></tp:nomenclature><tp:treatment-sec sec-type="type material"><title>Type material examined.</title><p>Holotype: <named-content xmlns:xlink="http://www.w3.org/1999/xlink" content-type="dwc:institutional_code" xlink:type="simple">MBM</named-content> 008111, complete. Original label: South China Sea, Station 6076, mud sediment, 39 m, 21 April 1959. Paratypes, same collecting data as holotype, <named-content xmlns:xlink="http://www.w3.org/1999/xlink" content-type="dwc:institutional_code" xlink:type="simple">MBM</named-content> 240860–240861, nine specimens.</p><p>Other material examined: <named-content xmlns:xlink="http://www.w3.org/1999/xlink" content-type="dwc:institutional_code" xlink:type="simple">MBM</named-content> 008125, 1 complete specimen, south of Macao, <named-content xmlns:xlink="http://www.w3.org/1999/xlink" content-type="dwc:verbatimCoordinates" xlink:type="simple"><named-content content-type="geo-json" specific-use="{&#34;type&#34;:&#34;Point&#34;,&#34;coordinates&#34;:[113.5,21.5]}" xlink:type="simple">21°30'N, 113°30'E</named-content></named-content>, Station 6062, silt sediment, 35 m, 24 April 1959; <named-content xmlns:xlink="http://www.w3.org/1999/xlink" content-type="dwc:institutional_code" xlink:type="simple">MBM</named-content> 006330, 10 complete specimens, northeast of Hainan Island, <named-content xmlns:xlink="http://www.w3.org/1999/xlink" content-type="dwc:verbatimCoordinates" xlink:type="simple"><named-content content-type="geo-json" specific-use="{&#34;type&#34;:&#34;Point&#34;,&#34;coordinates&#34;:[111.5,20.]}" xlink:type="simple">20°00'N, 111°30'E</named-content></named-content>, Station 6119, mud sediment, 70 m, 12 April 1959; <named-content xmlns:xlink="http://www.w3.org/1999/xlink" content-type="dwc:institutional_code" xlink:type="simple">MBM</named-content> 201498, 1 anterior part, Beibu Gulf, Station 6209, mud sediment, 56.8 m, 6 July 1960; <named-content xmlns:xlink="http://www.w3.org/1999/xlink" content-type="dwc:institutional_code" xlink:type="simple">MBM</named-content> 201496, 1 complete worm, Beibu Gulf, Station 7905, silt sediment, 29 m, 1 January 1962; <named-content xmlns:xlink="http://www.w3.org/1999/xlink" content-type="dwc:institutional_code" xlink:type="simple">MBM</named-content> 201494,1 complete worm, Beibu Gulf, Station 6200, mud sediment, 32.5 m, 13 July 1960.</p></tp:treatment-sec><tp:treatment-sec sec-type="Type locolity"><title>Type locolity.</title><p>China, southwest of Macao, <named-content xmlns:xlink="http://www.w3.org/1999/xlink" content-type="dwc:verbatimCoordinates" xlink:type="simple"><named-content content-type="geo-json" specific-use="{&#34;type&#34;:&#34;Point&#34;,&#34;coordinates&#34;:[113.,21.]}" xlink:type="simple">21°00'N, 113°00'E</named-content></named-content>, 21 April 1959 .</p></tp:treatment-sec><tp:treatment-sec sec-type="material"><title>Comparative material examined.</title><p>
                <bold><italic><tp:taxon-name><tp:taxon-name-part taxon-name-part-type="genus">Maldane</tp:taxon-name-part> <tp:taxon-name-part taxon-name-part-type="species">sarsi</tp:taxon-name-part></tp:taxon-name></italic>.</bold> <named-content xmlns:xlink="http://www.w3.org/1999/xlink" content-type="dwc:institutional_code" xlink:type="simple">MBM</named-content> 241068, 2 complete specimen, west of Point Barrow, <named-content xmlns:xlink="http://www.w3.org/1999/xlink" content-type="dwc:verbatimCoordinates" xlink:type="simple"><named-content content-type="geo-json" specific-use="{&#34;type&#34;:&#34;Point&#34;,&#34;coordinates&#34;:[-161.98165,71.486167]}" xlink:type="simple">71°29.170'N, 161°58.899'W</named-content></named-content>, Station C17, mud sediment, 45 m, 8 August 2008; <named-content xmlns:xlink="http://www.w3.org/1999/xlink" content-type="dwc:institutional_code" xlink:type="simple">MBM</named-content> 008150, 2 complete specimen, north of Yantai, Shandong Province, <named-content xmlns:xlink="http://www.w3.org/1999/xlink" content-type="dwc:verbatimCoordinates" xlink:type="simple"><named-content content-type="geo-json" specific-use="{&#34;type&#34;:&#34;Point&#34;,&#34;coordinates&#34;:[121.533,38.1]}" xlink:type="simple">38°06'N, 121°31.98'E</named-content></named-content>, Station 2009, mud sediment, 57.5 m, 18 October 1958; <named-content xmlns:xlink="http://www.w3.org/1999/xlink" content-type="dwc:institutional_code" xlink:type="simple">MBM</named-content> 008062, 1 complete specimen, the Yellow Sea, <named-content xmlns:xlink="http://www.w3.org/1999/xlink" content-type="dwc:verbatimCoordinates" xlink:type="simple"><named-content content-type="geo-json" specific-use="{&#34;type&#34;:&#34;Point&#34;,&#34;coordinates&#34;:[124.,36.5]}" xlink:type="simple">36°30'N, 124°00'E</named-content></named-content>, Station 3022, mud sediment, 70 m, 21 January 1959; <named-content xmlns:xlink="http://www.w3.org/1999/xlink" content-type="dwc:institutional_code" xlink:type="simple">MBM</named-content> 008228, 1 complete specimen, east of Zhoushan Islands, <named-content xmlns:xlink="http://www.w3.org/1999/xlink" content-type="dwc:verbatimCoordinates" xlink:type="simple"><named-content content-type="geo-json" specific-use="{&#34;type&#34;:&#34;Point&#34;,&#34;coordinates&#34;:[122.5,29.75]}" xlink:type="simple">29°45'N, 122°30'E</named-content></named-content>, Station 4128, mud sediment, 54 m, 12 July 1959; <named-content xmlns:xlink="http://www.w3.org/1999/xlink" content-type="dwc:institutional_code" xlink:type="simple">MBM</named-content> 008009, 1 complete specimen, the East China Sea, <named-content xmlns:xlink="http://www.w3.org/1999/xlink" content-type="dwc:verbatimCoordinates" xlink:type="simple"><named-content content-type="geo-json" specific-use="{&#34;type&#34;:&#34;Point&#34;,&#34;coordinates&#34;:[123.5,28.5]}" xlink:type="simple">28°30'N, 123°30'E</named-content></named-content>, Station 4074, mud sediment, 77 m, 9 December 1959; <named-content xmlns:xlink="http://www.w3.org/1999/xlink" content-type="dwc:institutional_code" xlink:type="simple">MBM</named-content> 201497, 1 complete specimen, west of Hainan Island, <named-content xmlns:xlink="http://www.w3.org/1999/xlink" content-type="dwc:verbatimCoordinates" xlink:type="simple"><named-content content-type="geo-json" specific-use="{&#34;type&#34;:&#34;Point&#34;,&#34;coordinates&#34;:[106.843,18.589333]}" xlink:type="simple">18°35.36'N, 106°50.58'E</named-content></named-content>, Station 7702, mud sediment, 55 m, 20 January 1962;</p></tp:treatment-sec><tp:treatment-sec sec-type="diagnosis"><title>Diagnosis.</title><p>Cephalic plate obliquely truncated, elliptical. Cephalic rim low and divided into lateral and dorsal lobes by lateral incisions. Lateral cephalic rim confluent with prostomial palpode. Prostomial palpode bluntly rounded. Nuchal grooves deep and strongly curved outward anteriorly, J-shaped. Anal plate almost truncate and rounded. Rim of anal plate low, with deep lateral incisions.</p></tp:treatment-sec><tp:treatment-sec sec-type="description"><title>Description.</title><p>Holotype about 65 mm in length, 1.5 mm in width. Largest specimen more than 70 mm in length, and 3.0 mm in width. Segments short on anterior and posterior body, longer on middle body (Figs <xref ref-type="fig" rid="F3">3A</xref>, <xref ref-type="fig" rid="F4">4D</xref>).</p><fig id="F3" position="float" orientation="portrait"><label>Figure 3.</label><caption><p>
          <italic><tp:taxon-name><tp:taxon-name-part taxon-name-part-type="genus">Maldane</tp:taxon-name-part> <tp:taxon-name-part taxon-name-part-type="species">adunca</tp:taxon-name-part></tp:taxon-name></italic> sp. n. <bold>A–C</bold> paratype of <named-content xmlns:xlink="http://www.w3.org/1999/xlink" content-type="dwc:institutional_code" xlink:type="simple">MBM</named-content> 240860 <bold>A</bold> complete body of <named-content xmlns:xlink="http://www.w3.org/1999/xlink" content-type="dwc:institutional_code" xlink:type="simple">MBM</named-content> 240860 <bold>B</bold> dorsal view of cephalic plate <bold>C</bold> end view of anal plate D–F, paratype of <named-content xmlns:xlink="http://www.w3.org/1999/xlink" content-type="dwc:institutional_code" xlink:type="simple">MBM</named-content> 240861 <bold>D</bold> anterior body showing glandular pads <bold>E</bold> dorsal view of cephalic plate <bold>F</bold> lateral view of cephalic plate <bold>G–I</bold> <named-content xmlns:xlink="http://www.w3.org/1999/xlink" content-type="dwc:institutional_code" xlink:type="simple">MBM</named-content> 006330 <bold>G</bold> ventral view of anterior body <bold>H</bold> dorsal view of cephalic plate <bold>I</bold> pygidium, arrows shows pre-anal achaetigerous segments. Scale bars: 0.5 mm.</p></caption><graphic xmlns:xlink="http://www.w3.org/1999/xlink" xlink:href="zookeys-603-001-g003.jpg" position="float" orientation="portrait" xlink:type="simple" id="oo_94810.jpg"/></fig><fig id="F4" position="float" orientation="portrait"><label>Figure 4.</label><caption><p>
          <italic><tp:taxon-name><tp:taxon-name-part taxon-name-part-type="genus">Maldane</tp:taxon-name-part> <tp:taxon-name-part taxon-name-part-type="species">adunca</tp:taxon-name-part></tp:taxon-name></italic> sp. n. <bold>A</bold> dorsal view of cephalic plate <bold>B</bold> lateral view of cephalic plate <bold>C</bold> dorsal view of pygidium, arrows show pre-anal achaetigerous segments and lateral notch of rim of anal plate <bold>D</bold> complete body. Scale bars = 0.5mm.</p></caption><graphic xmlns:xlink="http://www.w3.org/1999/xlink" xlink:href="zookeys-603-001-g004.jpg" position="float" orientation="portrait" xlink:type="simple" id="oo_94811.jpg"/></fig><p>Body with 19 chaetigers, two preanal achaetigerous segments followed by a pygidium. Cephalic plate obliquely truncated, elliptical (Figs <xref ref-type="fig" rid="F3">3B, E, H</xref>, <xref ref-type="fig" rid="F4">4A</xref>). Prostomial palpode bluntly rounded, perfectly fused with cephalic rim. Cephalic rim lower and smooth, with two lateral notches. Cephalic keel remarkable, high and long, with posterior part widens (Figs <xref ref-type="fig" rid="F3">3B, E</xref>, <xref ref-type="fig" rid="F4">4A, B</xref>). Nuchal grooves short, anteriorly strongly curved outward, J-shaped (Figs <xref ref-type="fig" rid="F3">3B, E, H</xref>, <xref ref-type="fig" rid="F4">4A</xref>). Nuchal grooves isolated from cephalic rim. Mouth trilobed, and divided into upper and lower lips by a transverse fissure. Upper lip incised medially (Fig. <xref ref-type="fig" rid="F3">3G</xref>).</p><!--PageBreak--><p>First five chaetigers biannulate (Figs <xref ref-type="fig" rid="F3">3A, D</xref>, <xref ref-type="fig" rid="F4">4D</xref>). First chaetiger without neurochaetae. Neurochaetae typical rostrate uncini similar on all chaetigers (Fig. <xref ref-type="fig" rid="F5">5A, B</xref>). Neurochaeta with several transversal rows of small teeth on main fang. Anterior chaetigers with capillary notochaetae. Middle and posterior chaetigers with spirally fringed notochaetae (Fig. <xref ref-type="fig" rid="F5">5D, H</xref>); spinose spiral bands closely imbricated over main shaft (Fig. <xref ref-type="fig" rid="F5">5C</xref>). Short companion chaetae geniculate (Fig. <xref ref-type="fig" rid="F5">5F, J, I</xref>), narrowly limbate (Fig. <xref ref-type="fig" rid="F5">5E</xref>) and bilimbate (Fig. <xref ref-type="fig" rid="F5">5G, J</xref>).</p><fig id="F5" position="float" orientation="portrait"><label>Figure 5.</label><caption><p>Chaetae of <italic><tp:taxon-name><tp:taxon-name-part taxon-name-part-type="genus">Maldane</tp:taxon-name-part> <tp:taxon-name-part taxon-name-part-type="species">adunca</tp:taxon-name-part></tp:taxon-name></italic> sp. n. <bold>A–B</bold> neurochaetae from the 2<sup>nd</sup> and 17<sup>th</sup> chaetigers <bold>C</bold> spinose part of notochaetae <bold>D</bold> notochaetae from 16<sup>th</sup> chaetiger <bold>E</bold> short limbate companion chaetae from 18<sup>th</sup> chaetiger <bold>F</bold> transitional part of geniculate companion chaetae <bold>G</bold> companion chaetae from 14<sup>th</sup> chaetiger. H–J, notochaetae drawn from optical microscope <bold>H</bold> spirally-fringed notochaetae <bold>I</bold> geniculate companion chaetae <bold>J</bold> bilimbate companion chaetae. BC, bilimbate companion chaeta. GC, geniculate companion chaeta. Scal bars: <bold>A–C</bold> = 60 μm, <bold>D–E</bold> = 0.5 mm, <bold>F–G</bold> = 50 μm, <bold>H–J</bold> = 0.5 mm.</p></caption><graphic xmlns:xlink="http://www.w3.org/1999/xlink" xlink:href="zookeys-603-001-g005.jpg" position="float" orientation="portrait" xlink:type="simple" id="oo_94812.jpg"/></fig><p>Two short and rudimentary preanal achaetigerous segments (Figs <xref ref-type="fig" rid="F3">3I</xref>, <xref ref-type="fig" rid="F4">4C</xref>), which deeply stained with methyl green. Anal pore with a less-developed anal valve (Fig. <xref ref-type="fig" rid="F3">3I</xref>). Anal mound well developed. Anal plate truncated, nearly rounded; median part of plate with a shallow furrow dorso-ventrally extended (Fig. <xref ref-type="fig" rid="F3">3C</xref>). Rim of anal plate low and incised laterally (Fig. <xref ref-type="fig" rid="F3">3C, I</xref>). Dorsal part of rim smooth. Ventral part of the rim smooth to weakly serrated.</p></tp:treatment-sec><tp:treatment-sec sec-type="variation"><title>Variation.</title><p>Body wall of small individuals thin but thick in large ones. Body of small individuals smooth, semitransparent and lacking epidermal glands. Large individuals with glandular pads on parapodial tori and ventral side of chaetigers 3–5.</p><!--PageBreak--></tp:treatment-sec><tp:treatment-sec sec-type="etymology"><title>Etymology.</title><p>The specific epithet is the Latin adjective <italic>adunca</italic> (feminine, meaning hooked) and refers to the strongly curved nuchal grooves.</p></tp:treatment-sec><tp:treatment-sec sec-type="remarks"><title>Remarks.</title><p>
                <italic><tp:taxon-name><tp:taxon-name-part taxon-name-part-type="genus">Maldane</tp:taxon-name-part> <tp:taxon-name-part taxon-name-part-type="species">adunca</tp:taxon-name-part></tp:taxon-name></italic> sp. n. is distinctive in the genus <italic><tp:taxon-name><tp:taxon-name-part taxon-name-part-type="genus">Maldane</tp:taxon-name-part></tp:taxon-name></italic> with its low cephalic rim and hook-like nuchal grooves. <italic><tp:taxon-name><tp:taxon-name-part taxon-name-part-type="genus">Maldane</tp:taxon-name-part> <tp:taxon-name-part taxon-name-part-type="species">adunca</tp:taxon-name-part></tp:taxon-name></italic> sp. n. is close to <italic><tp:taxon-name><tp:taxon-name-part taxon-name-part-type="genus">Maldane</tp:taxon-name-part> <tp:taxon-name-part taxon-name-part-type="species">sarsi</tp:taxon-name-part></tp:taxon-name></italic> Malmgren, 1865, a potential species-complex, which is thought to be a cosmopolitan species (<xref ref-type="bibr" rid="B6">Day 1967</xref>, <xref ref-type="bibr" rid="B21">Hartman 1961</xref>). However, the new species differs from the latter by possessing a low cephalic rim, strongly curved nuchal grooves which are isolated from the cephalic rim, and lacking crescentic glandular bands on the dorsal surface of the fifth chaetiger. In <italic><tp:taxon-name><tp:taxon-name-part taxon-name-part-type="genus">Maldane</tp:taxon-name-part> <tp:taxon-name-part taxon-name-part-type="species">sarsi</tp:taxon-name-part></tp:taxon-name></italic>, the cephalic rim is well developed, its posterior part forms a deep pocket-like structure (Arwidsson 1906) and overlaps the posterior part of cephalic keel, cephalic keel is strongly arched, the nuchal grooves are narrow and slightly curved <!--PageBreak--><!--PageBreak-->and connected with margin of cephalic rim, and the dorsal surface of the fifth chaetiger sometimes bears a crescentic glandular band (<xref ref-type="bibr" rid="B16">Green 1991</xref>, <xref ref-type="bibr" rid="B15">Fauvel 1953</xref>). <italic><tp:taxon-name><tp:taxon-name-part taxon-name-part-type="genus">Maldane</tp:taxon-name-part> <tp:taxon-name-part taxon-name-part-type="species">adunca</tp:taxon-name-part></tp:taxon-name></italic> sp. n. is also closely related to <italic><tp:taxon-name><tp:taxon-name-part taxon-name-part-type="genus">Maldane</tp:taxon-name-part> <tp:taxon-name-part taxon-name-part-type="species">glebifex</tp:taxon-name-part></tp:taxon-name></italic> Grube, 1860. The new species differs from the latter in the form of the anal rim and nuchal grooves. <italic><tp:taxon-name><tp:taxon-name-part taxon-name-part-type="genus">Maldane</tp:taxon-name-part> <tp:taxon-name-part taxon-name-part-type="species">glebifex</tp:taxon-name-part></tp:taxon-name></italic> has a crenulated border to the anal plate while <italic><tp:taxon-name><tp:taxon-name-part taxon-name-part-type="genus">Maldane</tp:taxon-name-part> <tp:taxon-name-part taxon-name-part-type="species">adunca</tp:taxon-name-part></tp:taxon-name></italic> sp. n. has a smooth to slightly crenulated anal rim. The nuchal grooves of <italic><tp:taxon-name><tp:taxon-name-part taxon-name-part-type="genus">Maldane</tp:taxon-name-part> <tp:taxon-name-part taxon-name-part-type="species">adunca</tp:taxon-name-part></tp:taxon-name></italic> sp. n. are much more curved than that of <italic><tp:taxon-name><tp:taxon-name-part taxon-name-part-type="genus">Maldane</tp:taxon-name-part> <tp:taxon-name-part taxon-name-part-type="species">glebifex</tp:taxon-name-part></tp:taxon-name></italic>. In terms of geographical distribution, <italic><tp:taxon-name><tp:taxon-name-part taxon-name-part-type="genus">Maldane</tp:taxon-name-part> <tp:taxon-name-part taxon-name-part-type="species">glebifex</tp:taxon-name-part></tp:taxon-name></italic> is a Mediterranean/North Atlantic species (<xref ref-type="bibr" rid="B13">Fauvel 1927</xref>), and it is unlikely to occur in the South China Sea.</p><p>
                <xref ref-type="bibr" rid="B26">Light (1991)</xref> revised the subfamily <tp:taxon-name><tp:taxon-name-part taxon-name-part-type="subfamily">Maldaninae</tp:taxon-name-part></tp:taxon-name> and recognized 16 species of <italic><tp:taxon-name><tp:taxon-name-part taxon-name-part-type="genus">Maldane</tp:taxon-name-part></tp:taxon-name></italic>, of which <italic><tp:taxon-name><tp:taxon-name-part taxon-name-part-type="genus">Maldane</tp:taxon-name-part> <tp:taxon-name-part taxon-name-part-type="species">pellucida</tp:taxon-name-part></tp:taxon-name></italic> Sars, 1869 was recognized later as <italic>nomina nuda</italic> (<xref ref-type="bibr" rid="B31">Oug et al. 2014</xref>). At present, <italic><tp:taxon-name><tp:taxon-name-part taxon-name-part-type="genus">Maldane</tp:taxon-name-part></tp:taxon-name></italic> includes 18 species: <italic><tp:taxon-name><tp:taxon-name-part taxon-name-part-type="genus">Maldane</tp:taxon-name-part> <tp:taxon-name-part taxon-name-part-type="species">adunca</tp:taxon-name-part></tp:taxon-name></italic> sp. n., <italic><tp:taxon-name><tp:taxon-name-part taxon-name-part-type="genus">Maldane</tp:taxon-name-part> <tp:taxon-name-part taxon-name-part-type="species">arctica</tp:taxon-name-part></tp:taxon-name></italic>, <italic><tp:taxon-name><tp:taxon-name-part taxon-name-part-type="genus">Maldane</tp:taxon-name-part> <tp:taxon-name-part taxon-name-part-type="species">californiensis</tp:taxon-name-part></tp:taxon-name></italic>, <italic><tp:taxon-name><tp:taxon-name-part taxon-name-part-type="genus">Maldane</tp:taxon-name-part> <tp:taxon-name-part taxon-name-part-type="species">capensis</tp:taxon-name-part></tp:taxon-name></italic>, <italic><tp:taxon-name><tp:taxon-name-part taxon-name-part-type="genus">Maldane</tp:taxon-name-part> <tp:taxon-name-part taxon-name-part-type="species">cristata</tp:taxon-name-part></tp:taxon-name></italic>, <italic><tp:taxon-name><tp:taxon-name-part taxon-name-part-type="genus">Maldane</tp:taxon-name-part> <tp:taxon-name-part taxon-name-part-type="species">cuculligera</tp:taxon-name-part></tp:taxon-name></italic>, <italic><tp:taxon-name><tp:taxon-name-part taxon-name-part-type="genus">Maldane</tp:taxon-name-part> <tp:taxon-name-part taxon-name-part-type="species">decorate</tp:taxon-name-part></tp:taxon-name></italic>, <italic><tp:taxon-name><tp:taxon-name-part taxon-name-part-type="genus">Maldane</tp:taxon-name-part> <tp:taxon-name-part taxon-name-part-type="species">glabra</tp:taxon-name-part></tp:taxon-name></italic>, <italic><tp:taxon-name><tp:taxon-name-part taxon-name-part-type="genus">Maldane</tp:taxon-name-part> <tp:taxon-name-part taxon-name-part-type="species">glebifex</tp:taxon-name-part></tp:taxon-name></italic>, <italic><tp:taxon-name><tp:taxon-name-part taxon-name-part-type="genus">Maldane</tp:taxon-name-part> <tp:taxon-name-part taxon-name-part-type="species">gorgonensis</tp:taxon-name-part></tp:taxon-name></italic>, <italic><tp:taxon-name><tp:taxon-name-part taxon-name-part-type="genus">Maldane</tp:taxon-name-part> <tp:taxon-name-part taxon-name-part-type="species">malmgreni</tp:taxon-name-part></tp:taxon-name></italic>, <italic><tp:taxon-name><tp:taxon-name-part taxon-name-part-type="genus">Maldane</tp:taxon-name-part> <tp:taxon-name-part taxon-name-part-type="species">marsupialis</tp:taxon-name-part></tp:taxon-name></italic>, <italic><tp:taxon-name><tp:taxon-name-part taxon-name-part-type="genus">Maldane</tp:taxon-name-part> <tp:taxon-name-part taxon-name-part-type="species">meridionalis</tp:taxon-name-part></tp:taxon-name></italic>, <italic><tp:taxon-name><tp:taxon-name-part taxon-name-part-type="genus">Maldane</tp:taxon-name-part> <tp:taxon-name-part taxon-name-part-type="species">monilata</tp:taxon-name-part></tp:taxon-name></italic>, <italic><tp:taxon-name><tp:taxon-name-part taxon-name-part-type="genus">Maldane</tp:taxon-name-part> <tp:taxon-name-part taxon-name-part-type="species">philippinensis</tp:taxon-name-part></tp:taxon-name></italic>, <italic><tp:taxon-name><tp:taxon-name-part taxon-name-part-type="genus">Maldane</tp:taxon-name-part> <tp:taxon-name-part taxon-name-part-type="species">pigmentata</tp:taxon-name-part></tp:taxon-name></italic>, <italic><tp:taxon-name><tp:taxon-name-part taxon-name-part-type="genus">Maldane</tp:taxon-name-part> <tp:taxon-name-part taxon-name-part-type="species">sarsi</tp:taxon-name-part></tp:taxon-name></italic>, <italic><tp:taxon-name><tp:taxon-name-part taxon-name-part-type="genus">Maldane</tp:taxon-name-part> <tp:taxon-name-part taxon-name-part-type="species">theodori</tp:taxon-name-part></tp:taxon-name></italic>. <italic><tp:taxon-name><tp:taxon-name-part taxon-name-part-type="genus">Maldane</tp:taxon-name-part> <tp:taxon-name-part taxon-name-part-type="species">sarsi</tp:taxon-name-part></tp:taxon-name></italic> includes two subspecies: <italic><tp:taxon-name><tp:taxon-name-part taxon-name-part-type="genus">Maldane</tp:taxon-name-part> <tp:taxon-name-part taxon-name-part-type="species">sarsi</tp:taxon-name-part> <tp:taxon-name-part taxon-name-part-type="subspecies">antarctica</tp:taxon-name-part></tp:taxon-name></italic> Arwidsson, 1911 and <italic><tp:taxon-name><tp:taxon-name-part taxon-name-part-type="genus">Maldane</tp:taxon-name-part> <tp:taxon-name-part taxon-name-part-type="species">sarsi</tp:taxon-name-part> <tp:taxon-name-part taxon-name-part-type="subspecies">borealis</tp:taxon-name-part></tp:taxon-name></italic> Imajima, 1963 but their validity is doubtful. <italic><tp:taxon-name><tp:taxon-name-part taxon-name-part-type="genus">Maldane</tp:taxon-name-part> <tp:taxon-name-part taxon-name-part-type="species">sarsi</tp:taxon-name-part> <tp:taxon-name-part taxon-name-part-type="subspecies">antarctica</tp:taxon-name-part></tp:taxon-name></italic> resembles the stem species. Color and gland pattern is main difference between the subspecies and its stem species according to <xref ref-type="bibr" rid="B2">Arwidsson (1911)</xref>, but they are not robust taxonomic characters. <xref ref-type="bibr" rid="B22">Imajima (1963)</xref> collected only one specimen to erect <italic><tp:taxon-name><tp:taxon-name-part taxon-name-part-type="genus">Maldane</tp:taxon-name-part> <tp:taxon-name-part taxon-name-part-type="species">sarsi</tp:taxon-name-part> <tp:taxon-name-part taxon-name-part-type="subspecies">borealis</tp:taxon-name-part></tp:taxon-name></italic>. This subspecies has 18 chaetigers, and anal plate of it incised ventrally. The chaetiger number is unusual in <italic><tp:taxon-name><tp:taxon-name-part taxon-name-part-type="genus">Maldane</tp:taxon-name-part></tp:taxon-name></italic> (usually, 19 chaetigers in <italic><tp:taxon-name><tp:taxon-name-part taxon-name-part-type="genus">Maldane</tp:taxon-name-part></tp:taxon-name></italic> species). Table <xref ref-type="table" rid="T1">1</xref> compares morphological characters for all known species of genus <italic><tp:taxon-name><tp:taxon-name-part taxon-name-part-type="genus">Maldane</tp:taxon-name-part></tp:taxon-name></italic>.</p></tp:treatment-sec><tp:treatment-sec><!--Section generated to contain objects referenced in tp:taxon-treatment.--><table-wrap id="T1" position="float" orientation="portrait"><label>Table 1.</label><caption><p>Morphological comparison of species of <italic><tp:taxon-name><tp:taxon-name-part taxon-name-part-type="genus">Maldane</tp:taxon-name-part></tp:taxon-name></italic>. Unless otherwise indicated, character information is from <xref ref-type="bibr" rid="B26">Light (1991)</xref> and the original descriptions and illustrations. Unknown information marked with ‘?’.</p></caption><table id="TID0EFUAG" rules="all"><tbody><tr><th rowspan="1" colspan="1">Characters</th><th rowspan="1" colspan="1">
              <italic><tp:taxon-name><tp:taxon-name-part taxon-name-part-type="genus">Maldane</tp:taxon-name-part> <tp:taxon-name-part taxon-name-part-type="species">adunca</tp:taxon-name-part></tp:taxon-name></italic> sp. n.</th><th rowspan="1" colspan="1">
              <italic><tp:taxon-name><tp:taxon-name-part taxon-name-part-type="genus">Maldane</tp:taxon-name-part> <tp:taxon-name-part taxon-name-part-type="species">arctica</tp:taxon-name-part></tp:taxon-name></italic> Detinova, 1985</th><th rowspan="1" colspan="1">
              <italic><tp:taxon-name><tp:taxon-name-part taxon-name-part-type="genus">Maldane</tp:taxon-name-part> <tp:taxon-name-part taxon-name-part-type="species">californiensis</tp:taxon-name-part></tp:taxon-name></italic> Green, 1991</th><th rowspan="1" colspan="1">
              <italic><tp:taxon-name><tp:taxon-name-part taxon-name-part-type="genus">Maldane</tp:taxon-name-part> <tp:taxon-name-part taxon-name-part-type="species">capensis</tp:taxon-name-part></tp:taxon-name></italic> (Day, 1961)</th><th rowspan="1" colspan="1">
              <italic><tp:taxon-name><tp:taxon-name-part taxon-name-part-type="genus">Maldane</tp:taxon-name-part> <tp:taxon-name-part taxon-name-part-type="species">cristata</tp:taxon-name-part></tp:taxon-name></italic> Treadwell, 1923</th><th rowspan="1" colspan="1">
              <italic><tp:taxon-name><tp:taxon-name-part taxon-name-part-type="genus">Maldane</tp:taxon-name-part> <tp:taxon-name-part taxon-name-part-type="species">cuculligera</tp:taxon-name-part></tp:taxon-name></italic> Ehlers, 1887</th></tr><tr><td rowspan="1" colspan="1">Type locality</td><td rowspan="1" colspan="1">Southwest of Macao</td><td rowspan="1" colspan="1">Arctic</td><td rowspan="1" colspan="1">Southern California</td><td rowspan="1" colspan="1">South Africa</td><td rowspan="1" colspan="1">California</td><td rowspan="1" colspan="1">Gulf of Mexico</td></tr><tr><td rowspan="1" colspan="1">Collar on chaetiger 1</td><td rowspan="1" colspan="1">No</td><td rowspan="1" colspan="1">No</td><td rowspan="1" colspan="1">Yes, limited ventral side</td><td rowspan="1" colspan="1">No</td><td rowspan="1" colspan="1">No</td><td rowspan="1" colspan="1">Yes, limited ventral side</td></tr><tr><td rowspan="1" colspan="1">Pigmentation</td><td rowspan="1" colspan="1">absent</td><td rowspan="1" colspan="1">?</td><td rowspan="1" colspan="1">?</td><td rowspan="1" colspan="1">Head of living worm flecked with brown</td><td rowspan="1" colspan="1">Anterior segments with dark brown pigment</td><td rowspan="1" colspan="1">Nuchal groove with brown pigment spot?</td></tr><tr><td rowspan="1" colspan="1">Shape of nuchal grooves</td><td rowspan="1" colspan="1">Strongly curved anteriorly, J-shaped</td><td rowspan="1" colspan="1">Short, slightly curved</td><td rowspan="1" colspan="1">Slightly curved</td><td rowspan="1" colspan="1">J-shaped</td><td rowspan="1" colspan="1">Short and divergent anteriorly</td><td rowspan="1" colspan="1">slightly curved</td></tr><tr><td rowspan="1" colspan="1">Posterior cephalic rim</td><td rowspan="1" colspan="1">Low</td><td rowspan="1" colspan="1">Pocket-like</td><td rowspan="1" colspan="1">Pocket-like</td><td rowspan="1" colspan="1">Pocket-like</td><td rowspan="1" colspan="1">Pocket-like</td><td rowspan="1" colspan="1">Pocket-like</td></tr><tr><td rowspan="1" colspan="1">Dorsal glandular band on chaetiger 5</td><td rowspan="1" colspan="1">Absent</td><td rowspan="1" colspan="1">?</td><td rowspan="1" colspan="1">Absent</td><td rowspan="1" colspan="1">Absent</td><td rowspan="1" colspan="1">Sixth chaetiger with an anterior dorsal flange*</td><td rowspan="1" colspan="1">Dorsal glandular band</td></tr><tr><td rowspan="1" colspan="1">Prostomial palpode</td><td rowspan="1" colspan="1">Bluntly rounded</td><td rowspan="1" colspan="1">Spade-like</td><td rowspan="1" colspan="1">Rounded to semi-triangular</td><td rowspan="1" colspan="1">Broadly spatulate</td><td rowspan="1" colspan="1">Hemispherical</td><td rowspan="1" colspan="1">Bluntly rounded</td></tr><tr><td rowspan="1" colspan="1">Border of anal plate</td><td rowspan="1" colspan="1">Laterally notched</td><td rowspan="1" colspan="1">Laterally notched</td><td rowspan="1" colspan="1">Laterally notched</td><td rowspan="1" colspan="1">Laterally notched</td><td rowspan="1" colspan="1">Laterally notched</td><td rowspan="1" colspan="1">Laterally notched</td></tr><tr><td rowspan="1" colspan="1">Ventral part of anal rim</td><td rowspan="1" colspan="1">Smooth to slightly crenulate</td><td rowspan="1" colspan="1">Smooth</td><td rowspan="1" colspan="1">Slightly crenulate</td><td rowspan="1" colspan="1">Crenulated</td><td rowspan="1" colspan="1">Slightly crenate</td><td rowspan="1" colspan="1">Smooth to slightly crenulate</td></tr><tr><th rowspan="1" colspan="1">Characters</th><th rowspan="1" colspan="1">
              <italic><tp:taxon-name><tp:taxon-name-part taxon-name-part-type="genus">Maldane</tp:taxon-name-part> <tp:taxon-name-part taxon-name-part-type="species">decorata</tp:taxon-name-part></tp:taxon-name></italic> Grube, 1877**</th><th rowspan="1" colspan="1">
              <italic><tp:taxon-name><tp:taxon-name-part taxon-name-part-type="genus">Maldane</tp:taxon-name-part> <tp:taxon-name-part taxon-name-part-type="species">glabra</tp:taxon-name-part></tp:taxon-name></italic> Knox &amp; Cameron, 1971</th><th rowspan="1" colspan="1">
              <italic><tp:taxon-name><tp:taxon-name-part taxon-name-part-type="genus">Maldane</tp:taxon-name-part> <tp:taxon-name-part taxon-name-part-type="species">glebifex</tp:taxon-name-part></tp:taxon-name></italic> Grube, 1860</th><th rowspan="1" colspan="1">
              <italic><tp:taxon-name><tp:taxon-name-part taxon-name-part-type="genus">Maldane</tp:taxon-name-part> <tp:taxon-name-part taxon-name-part-type="species">gorgonensis</tp:taxon-name-part></tp:taxon-name></italic> Monro, 1933</th><th rowspan="1" colspan="1">
                <italic><tp:taxon-name>
                    <tp:taxon-name-part taxon-name-part-type="genus">Maldane</tp:taxon-name-part> <tp:taxon-name-part taxon-name-part-type="species">malmgreni</tp:taxon-name-part></tp:taxon-name></italic> McIntosh, 1885***</th><th rowspan="1" colspan="1">
                <italic><tp:taxon-name>
                    <tp:taxon-name-part taxon-name-part-type="genus">Maldane</tp:taxon-name-part> <tp:taxon-name-part taxon-name-part-type="species">marsupialis</tp:taxon-name-part></tp:taxon-name></italic> Grube, 1878</th></tr><tr><td rowspan="1" colspan="1">Type locality</td><td rowspan="1" colspan="1">Congo</td><td rowspan="1" colspan="1">Port Phillip Bay, Australia</td><td rowspan="1" colspan="1">French</td><td rowspan="1" colspan="1">Gorgona Island, Colombia</td><td rowspan="1" colspan="1">Strait of Gibraltar</td><td rowspan="1" colspan="1">Philippines</td></tr><tr><td rowspan="1" colspan="1">Collar on chaetiger 1</td><td rowspan="1" colspan="1">No</td><td rowspan="1" colspan="1">Ventrally; inconspicuous</td><td rowspan="1" colspan="1">No</td><td rowspan="1" colspan="1">No</td><td rowspan="1" colspan="1">No</td><td rowspan="1" colspan="1">No</td></tr><tr><td rowspan="1" colspan="1">Pigmentation</td><td rowspan="1" colspan="1">?</td><td rowspan="1" colspan="1">?</td><td rowspan="1" colspan="1">No pigmentation</td><td rowspan="1" colspan="1">?</td><td rowspan="1" colspan="1">?</td><td rowspan="1" colspan="1">2 eye spots on peristomium</td></tr><tr><td rowspan="1" colspan="1">Shape of nuchal grooves</td><td rowspan="1" colspan="1">?</td><td rowspan="1" colspan="1">Faintly J-shaped</td><td rowspan="1" colspan="1">Short and arched</td><td rowspan="1" colspan="1">Boldly curved</td><td rowspan="1" colspan="1">?</td><td rowspan="1" colspan="1">Slightly curved</td></tr><tr><td rowspan="1" colspan="1">Posterior cephalic rim</td><td rowspan="1" colspan="1">?</td><td rowspan="1" colspan="1">Pocket-like</td><td rowspan="1" colspan="1">Pocket-like</td><td rowspan="1" colspan="1">Pocket-like</td><td rowspan="1" colspan="1">Low</td><td rowspan="1" colspan="1">Pocket-like</td></tr><tr><td rowspan="1" colspan="1">Dorsal glandular band on chaetiger 5</td><td rowspan="1" colspan="1">?</td><td rowspan="1" colspan="1">Absent</td><td rowspan="1" colspan="1">Absent</td><td rowspan="1" colspan="1"/><td rowspan="1" colspan="1">?</td><td rowspan="1" colspan="1">Absent</td></tr><tr><td rowspan="1" colspan="1">Prostomial palpode</td><td rowspan="1" colspan="1">?</td><td rowspan="1" colspan="1">Prow-like</td><td rowspan="1" colspan="1">Spade-like</td><td rowspan="1" colspan="1">Bluntly rounded</td><td rowspan="1" colspan="1">?</td><td rowspan="1" colspan="1">Spade-like</td></tr><tr><td rowspan="1" colspan="1">Border of anal plate</td><td rowspan="1" colspan="1">?</td><td rowspan="1" colspan="1">Laterally notched</td><td rowspan="1" colspan="1">Laterally notched</td><td rowspan="1" colspan="1">Complete, no notches</td><td rowspan="1" colspan="1">?</td><td rowspan="1" colspan="1">Complete, no notches</td></tr><tr><td rowspan="1" colspan="1">Ventral part of anal rim</td><td rowspan="1" colspan="1">?</td><td rowspan="1" colspan="1">Smooth</td><td rowspan="1" colspan="1">Crenulated</td><td rowspan="1" colspan="1">Smooth</td><td rowspan="1" colspan="1">?</td><td rowspan="1" colspan="1">Smooth</td></tr><tr><th rowspan="1" colspan="1">Characters</th><th rowspan="1" colspan="1">
                <italic><tp:taxon-name>
                    <tp:taxon-name-part taxon-name-part-type="genus">Maldane</tp:taxon-name-part> <tp:taxon-name-part taxon-name-part-type="species">meridionalis</tp:taxon-name-part></tp:taxon-name></italic> (Chamberlin, 1919)</th><th rowspan="1" colspan="1">
                <italic><tp:taxon-name>
                    <tp:taxon-name-part taxon-name-part-type="genus">Maldane</tp:taxon-name-part> <tp:taxon-name-part taxon-name-part-type="species">monilata</tp:taxon-name-part></tp:taxon-name></italic> Fauchald, 1972</th><th rowspan="1" colspan="1">
                <italic><tp:taxon-name>
                    <tp:taxon-name-part taxon-name-part-type="genus">Maldane</tp:taxon-name-part> <tp:taxon-name-part taxon-name-part-type="species">philippinensis</tp:taxon-name-part></tp:taxon-name></italic> Treadwell, 1931</th><th rowspan="1" colspan="1">
                <italic><tp:taxon-name>
                    <tp:taxon-name-part taxon-name-part-type="genus">Maldane</tp:taxon-name-part> <tp:taxon-name-part taxon-name-part-type="species">pigmentata</tp:taxon-name-part></tp:taxon-name></italic> (Imajima &amp; Shiraki, 1982)</th><th rowspan="1" colspan="1">
                <italic><tp:taxon-name>
                    <tp:taxon-name-part taxon-name-part-type="genus">Maldane</tp:taxon-name-part> <tp:taxon-name-part taxon-name-part-type="species">sarsi</tp:taxon-name-part></tp:taxon-name></italic> Malmgren, 1865</th><th rowspan="1" colspan="1">
                <italic><tp:taxon-name>
                    <tp:taxon-name-part taxon-name-part-type="genus">Maldane</tp:taxon-name-part> <tp:taxon-name-part taxon-name-part-type="species">theodori</tp:taxon-name-part></tp:taxon-name></italic> Augener, 1926</th></tr><tr><td rowspan="1" colspan="1">Type locality</td><td rowspan="1" colspan="1">Between Galapagos Islands and Peru</td><td rowspan="1" colspan="1">Middle America Trench</td><td rowspan="1" colspan="1">Darvel Bay</td><td rowspan="1" colspan="1">Kashima Sea</td><td rowspan="1" colspan="1">Sweden</td><td rowspan="1" colspan="1">Queen Charlotte Sound, New Zealand</td></tr><tr><td rowspan="1" colspan="1">Collar on chaetiger 1</td><td rowspan="1" colspan="1">No</td><td rowspan="1" colspan="1">Yes</td><td rowspan="1" colspan="1">No</td><td rowspan="1" colspan="1">No</td><td rowspan="1" colspan="1">No</td><td rowspan="1" colspan="1">Yes</td></tr><tr><td rowspan="1" colspan="1">Pigmentation</td><td rowspan="1" colspan="1">Living worm with dark pigment areas on anterior body</td><td rowspan="1" colspan="1">Without distinct color patterns</td><td rowspan="1" colspan="1">?</td><td rowspan="1" colspan="1">Anterior body with brown spots</td><td rowspan="1" colspan="1">Anterior end with black-brown pigmentation, but smaller individuals may be missing</td><td rowspan="1" colspan="1">?</td></tr><tr><td rowspan="1" colspan="1">Shape of nuchal grooves</td><td rowspan="1" colspan="1">Short, curved</td><td rowspan="1" colspan="1">Short, curved</td><td rowspan="1" colspan="1">Short, curved</td><td rowspan="1" colspan="1">Short, curved in a semicircle</td><td rowspan="1" colspan="1">Short, slightly curved</td><td rowspan="1" colspan="1">J-shaped</td></tr><tr><td rowspan="1" colspan="1">Posterior cephalic rim</td><td rowspan="1" colspan="1">?</td><td rowspan="1" colspan="1">Pocket-like</td><td rowspan="1" colspan="1">Pocket-like</td><td rowspan="1" colspan="1">Low</td><td rowspan="1" colspan="1">Pocket-like</td><td rowspan="1" colspan="1">Pocket-like</td></tr><tr><td rowspan="1" colspan="1">Dorsal glandular band on chaetiger 5</td><td rowspan="1" colspan="1">Absent</td><td rowspan="1" colspan="1">Absent</td><td rowspan="1" colspan="1">?</td><td rowspan="1" colspan="1">Absent</td><td rowspan="1" colspan="1">Crescentic glandular band, but not always present</td><td rowspan="1" colspan="1">?</td></tr><tr><td rowspan="1" colspan="1">Prostomial palpode</td><td rowspan="1" colspan="1">Narrow and pointed</td><td rowspan="1" colspan="1">Broudly rounded</td><td rowspan="1" colspan="1">Spade-like</td><td rowspan="1" colspan="1">Broudly rounded</td><td rowspan="1" colspan="1">Spade-like</td><td rowspan="1" colspan="1">Broadly spatulate</td></tr><tr><td rowspan="1" colspan="1">Border of anal plate</td><td rowspan="1" colspan="1">?</td><td rowspan="1" colspan="1">Laterally notched</td><td rowspan="1" colspan="1">Laterally notched</td><td rowspan="1" colspan="1">Laterally notched</td><td rowspan="1" colspan="1">Laterally notched</td><td rowspan="1" colspan="1">Laterally notched</td></tr><tr><td rowspan="1" colspan="1">Ventral part of anal rim</td><td rowspan="1" colspan="1">?</td><td rowspan="1" colspan="1">Crenulated</td><td rowspan="1" colspan="1">Smooth</td><td rowspan="1" colspan="1">Smooth</td><td rowspan="1" colspan="1">Smooth to slightly crenulated</td><td rowspan="1" colspan="1">Crenulated</td></tr></tbody></table><table-wrap-foot><fn id="TN1"><label>*</label><p>from <xref ref-type="bibr" rid="B23">Imajima and Shiraki 1982</xref>.</p></fn><fn id="TN2"><label>**</label><p>
            <italic><tp:taxon-name><tp:taxon-name-part taxon-name-part-type="genus">Maldane</tp:taxon-name-part> <tp:taxon-name-part taxon-name-part-type="species">decorata</tp:taxon-name-part></tp:taxon-name></italic> Grube, 1877 inadequate descriptions and no illustrations in original paper.</p></fn><fn id="TN3"><label>***</label><p>
            <italic><tp:taxon-name><tp:taxon-name-part taxon-name-part-type="genus">Maldane</tp:taxon-name-part> <tp:taxon-name-part taxon-name-part-type="species">malmgreni</tp:taxon-name-part></tp:taxon-name></italic> McIntosh, 1885, inadequate descriptions in original paper.</p></fn></table-wrap-foot></table-wrap></tp:treatment-sec><ref-list><ref id="B6"><mixed-citation xmlns:xlink="http://www.w3.org/1999/xlink" xlink:type="simple">
          <person-group><name name-style="western"><surname>Day</surname><given-names>JH</given-names></name></person-group> (<year>1967</year>) <article-title>A monograph on the <tp:taxon-name><tp:taxon-name-part taxon-name-part-type="class">Polychaeta</tp:taxon-name-part></tp:taxon-name> of southern Africa. Part 2. <tp:taxon-name><tp:taxon-name-part taxon-name-part-type="class">Sedentaria</tp:taxon-name-part></tp:taxon-name>.</article-title> <source>British Museum of Natural History Publications</source> <volume>656</volume>: <fpage>459</fpage>–<lpage>878</lpage>.</mixed-citation></ref><ref id="B21"><mixed-citation xmlns:xlink="http://www.w3.org/1999/xlink" xlink:type="simple">
          <person-group><name name-style="western"><surname>Hartman</surname><given-names>O</given-names></name></person-group> (<year>1961</year>) <article-title>Polychaetous annelids from California.</article-title> <source>Allan Hancock Pacific Expeditions</source> <volume>25</volume>: <fpage>1</fpage>–<lpage>226</lpage>.</mixed-citation></ref><ref id="B16"><mixed-citation xmlns:xlink="http://www.w3.org/1999/xlink" xlink:type="simple">
          <person-group><name name-style="western"><surname>Green</surname><given-names>KD</given-names></name></person-group> (<year>1991</year>) <article-title><italic><tp:taxon-name><tp:taxon-name-part taxon-name-part-type="genus">Maldane</tp:taxon-name-part> <tp:taxon-name-part taxon-name-part-type="species">californiensis</tp:taxon-name-part></tp:taxon-name></italic>, a new species (<tp:taxon-name><tp:taxon-name-part taxon-name-part-type="class">Polychaeta</tp:taxon-name-part></tp:taxon-name>: <tp:taxon-name><tp:taxon-name-part taxon-name-part-type="family">Maldanidae</tp:taxon-name-part></tp:taxon-name>) and a review of its relations.</article-title> <source>Bulletin of Marine Science</source> <volume>48</volume>(<issue>2</issue>): <fpage>214</fpage>–<lpage>226</lpage>.</mixed-citation></ref><ref id="B15"><mixed-citation xmlns:xlink="http://www.w3.org/1999/xlink" xlink:type="simple">
          <person-group><name name-style="western"><surname>Fauvel</surname><given-names>P</given-names></name></person-group> (<year>1953</year>) <source>The Fauna of India including Pakistan, Ceylon, Burma and Malaya. <tp:taxon-name><tp:taxon-name-part taxon-name-part-type="phylum">Annelida</tp:taxon-name-part></tp:taxon-name><tp:taxon-name><tp:taxon-name-part taxon-name-part-type="class">Polychaeta</tp:taxon-name-part></tp:taxon-name>.</source> <publisher-name>Indian Press</publisher-name>, <publisher-loc>Allahabad</publisher-loc>, <size units="page">507 pp</size>.</mixed-citation></ref><ref id="B13"><mixed-citation xmlns:xlink="http://www.w3.org/1999/xlink" xlink:type="simple">
          <person-group><name name-style="western"><surname>Fauvel</surname><given-names>P</given-names></name></person-group> (<year>1927</year>) <source>Polychètes sédentaires. Addenda aux errantes, Archiannélides, Myzostomaires.</source> <publisher-name>Faune de France</publisher-name>, <publisher-loc>Paris</publisher-loc>, <size units="page">494 pp</size>.</mixed-citation></ref><ref id="B26"><mixed-citation xmlns:xlink="http://www.w3.org/1999/xlink" xlink:type="simple">
          <person-group><name name-style="western"><surname>Light</surname><given-names>WHJ</given-names></name></person-group> (<year>1991</year>) <article-title>Systematic revision of the genera of the <tp:taxon-name><tp:taxon-name-part taxon-name-part-type="class">Polychaeta</tp:taxon-name-part></tp:taxon-name> subfamily <tp:taxon-name><tp:taxon-name-part taxon-name-part-type="subfamily">Maldaninae</tp:taxon-name-part></tp:taxon-name> Arwidsson.</article-title> <source>Ophelia Supplement</source> <volume>5</volume>: <fpage>133</fpage>–<lpage>146</lpage>.</mixed-citation></ref><ref id="B31"><mixed-citation xmlns:xlink="http://www.w3.org/1999/xlink" xlink:type="simple">
          <person-group><name name-style="western"><surname>Oug</surname><given-names>E</given-names></name><name name-style="western"><surname>Bakken</surname><given-names>T</given-names></name><name name-style="western"><surname>Kongsrud</surname><given-names>JA</given-names></name></person-group> (<year>2014</year>) <article-title>Original specimens and type localities of early described polychaete species (<tp:taxon-name><tp:taxon-name-part taxon-name-part-type="phylum">Annelida</tp:taxon-name-part></tp:taxon-name>) from Norway, with particular attention to species described by OF Muller and M. Sars.</article-title> <source>Memoirs of Museum Victoria</source> <volume>71</volume>: <fpage>217</fpage>–<lpage>236</lpage>.</mixed-citation></ref><ref id="B2"><mixed-citation xmlns:xlink="http://www.w3.org/1999/xlink" xlink:type="simple">
          <person-group><name name-style="western"><surname>Arwidsson</surname><given-names>I</given-names></name></person-group> (<year>1911</year>) <chapter-title>Die Maldaniden.</chapter-title> <source>Wissenschaftliche Ergebnisse der Schwedischen Südpolar Expedition 1901-1903 Stockholm Zoologie II</source>, <volume>Band 6</volume>, <issue>Lieferung 6</issue>: <fpage>1</fpage>–<lpage>44</lpage>.</mixed-citation></ref><ref id="B22"><mixed-citation xmlns:xlink="http://www.w3.org/1999/xlink" xlink:type="simple">
          <person-group><name name-style="western"><surname>Imajima</surname><given-names>M</given-names></name></person-group> (<year>1963</year>) <article-title>Polychaetous annelids collected off the west coast of Kamchatka II. Notes on species found in the collection of 1959.</article-title> <source>Publications of the Seto Marine Biological Laboratory</source> <volume>11</volume>(<issue>2</issue>): <fpage>345</fpage>–<lpage>372</lpage>.</mixed-citation></ref><ref id="B23"><mixed-citation xmlns:xlink="http://www.w3.org/1999/xlink" xlink:type="simple">
          <person-group><name name-style="western"><surname>Imajima</surname><given-names>M</given-names></name><name name-style="western"><surname>Shiraki</surname><given-names>Y</given-names></name></person-group> (<year>1982</year>) <article-title><tp:taxon-name><tp:taxon-name-part taxon-name-part-type="family">Maldanidae</tp:taxon-name-part></tp:taxon-name> (<tp:taxon-name><tp:taxon-name-part taxon-name-part-type="phylum">Annelida</tp:taxon-name-part></tp:taxon-name>: <tp:taxon-name><tp:taxon-name-part taxon-name-part-type="class">Polychaeta</tp:taxon-name-part></tp:taxon-name>) from Japan. (Part 2).</article-title> <source>Bulletin of the National Science Museum</source>, <series>series A (Zoology)</series> <volume>8</volume>(<issue>2</issue>): <fpage>47</fpage>–<lpage>88</lpage></mixed-citation></ref></ref-list></tp:taxon-treatment>
